# Supplementary material for: Endophytic Strain Bacillus subtilis 26D Increases Levels of Phytohormones and Repairs Growth of Potato Plants after Colorado Potato Beetle Damage
Source: Plants (Basel). 2021 May 5;10(5):923. doi: 10.3390/plants10050923 (PMC8148200; doi:10.3390/plants10050923)
Supplement: Supplementary file 1 [file plants-10-00923-s001.zip]

Archive with 1 entries (1 files):
- plants-1179054-SI.pdf
